# Supplementary material for: Early Endothelial Injury in Pancreas Transplantation: Insights from a Prospective Cohort Largely Composed of Simultaneous Pancreas-Kidney Recipients
Source: Med Sci (Basel). 2026 May 6;14(2):241. doi: 10.3390/medsci14020241 (PMC13214961; doi:10.3390/medsci14020241)
Supplement: Supplementary file 1 [file medsci-14-00241-s001.zip]

Archive with 1 entries (1 files):
- medsci-4286688-supplementary.pdf
